# Supplementary material for: Total Metabolic Tumor Volume on 18F-FDG PET/CT Is a Useful Prognostic Biomarker for Patients with Extensive Small-Cell Lung Cancer Undergoing First-Line Chemo-Immunotherapy
Source: Cancers (Basel). 2023 Apr 10;15(8):2223. doi: 10.3390/cancers15082223 (PMC10136504; doi:10.3390/cancers15082223)
Supplement: Supplementary file 1 [file cancers-15-02223-s001.zip]

Archive with 1 entries (1 files):
- cancers-2288551-supplementary.pdf
